# Supplementary material for: Determination of Free Fatty Acids in Breast Milk Reveals the Presence of Hydroxypalmitic and Stearic Acids
Source: Biomolecules. 2024 Dec 14;14(12):1602. doi: 10.3390/biom14121602 (PMC11674463; doi:10.3390/biom14121602)
Supplement: Supplementary file 1 [file biomolecules-14-01602-s001.zip]

Archive with 1 entries (1 files):
- biomolecules-3278017-supplementary.pdf
